# Supplementary material for: Assessing the binding properties of the anti-PD-1 antibody landscape using label-free biosensors
Source: PLoS One. 2020 Mar 5;15(3):e0229206. doi: 10.1371/journal.pone.0229206 (PMC7058304; doi:10.1371/journal.pone.0229206)
Supplement: S1 File — (XLSX) [file pone.0229206.s005.xlsx]

## Sheet: Biacore - Chip Comparison
mAb ID	Biacore Image: mAb on CM5 chip, human PD-1 in solution (100 nM; 3 fold dilutions) (1200 sec dissociation image) [Monovalent]	ka (1/Ms)	kd (1/s)	KD (M)	Biacore Image: mAb on C1 chip, human PD-1 in solution (100 nM; 3 fold dilutions) (1200 sec dissociation image) [Monovalent]	ka (1/Ms)	kd (1/s)	KD (M)	Biacore Image: mAb on CMD-200M chip, human PD-1 in solution (100 nM; 3 fold dilutions) (1200 sec dissociation image) [Monovalent]	ka (1/Ms)	kd (1/s)	KD (M)	Biacore Image: mAb on CMD-P chip, human PD-1 in solution (100 nM; 3 fold dilutions) (1200 sec dissociation image) [Monovalent]	ka (1/Ms)	kd (1/s)	KD (M)
mAb01		80840.6	0.000213088	2.6359e-09		195282	0.000262977	1.34666e-09		94778.6	0.000275731	2.90921e-09		148011	0.000231427	1.56358e-09
mAb03		217829	6.03393e-05	2.77003e-10		635665	7.5372e-05	1.18572e-10		256690	6.16084e-05	2.40011e-10		432008	5.76778e-05	1.33511e-10
mAb04		327955	0.000235202	7.1718e-10		876965	0.000268867	3.06588e-10		434919	0.000253197	5.82171e-10		607569	0.000235295	3.87273e-10
mAb05		37950.8	0.000125159	3.29792e-09		76229.7	0.000150268	1.97126e-09		49070.2	0.000169595	3.45618e-09		65303.1	0.000143816	2.20228e-09
mAb06		210805	8.34406e-05	3.95819e-10		591550	0.000100487	1.69871e-10		236665	8.15854e-05	3.4473e-10		421143	8.76913e-05	2.08222e-10
mAb07		59679.9	0.00193213	3.23748e-08		80920.7	0.00245602	3.03509e-08		46855.9	0.00197748	4.22036e-08		72175.9	0.00258261	3.57822e-08
mAb08		76824.5	0.000896228	1.16659e-08		144887	0.0010151	7.00617e-09		78031.6	0.000923418	1.18339e-08		105608	0.000953806	9.03161e-09
mAb09		10177.5	4.27e-05	4.19554e-09		33198.8	4.27e-05	1.28619e-09		16520.7	0.000113455	6.86745e-09		28927.1	4.27e-05	1.47612e-09
mAb10		75382	0.000576761	7.65119e-09		223489	0.000635854	2.84513e-09		102867	0.000592846	5.76325e-09		157308	0.00061369	3.90121e-09
mAb12		100674	0.00103571	1.02878e-08		238896	0.00125414	5.24972e-09		109359	0.00121745	1.11326e-08		167544	0.00123354	7.36252e-09
mAb13		336008	0.00202946	6.03992e-09		1.09534e+06	0.00229563	2.09582e-09		499387	0.00227578	4.55715e-09		720216	0.00216017	2.99934e-09
mAb15		193111	0.00251746	1.30364e-08		380960	0.0026518	6.96085e-09		181742	0.00274134	1.50837e-08		242709	0.00251135	1.03472e-08
mAb16		147549	0.000261507	1.77234e-09		378897	0.000297214	7.84419e-10		176079	0.000286534	1.6273e-09		278717	0.000269022	9.65215e-10
mAb17		91358.9	0.000456045	4.99179e-09		244596	0.000526441	2.15228e-09		123029	0.000502991	4.0884e-09		192497	0.000496854	2.5811e-09
mAb18		119275	4.27e-05	3.57997e-10		319518	4.27e-05	1.33639e-10		131654	4.27e-05	3.24335e-10		210010	4.27e-05	2.03324e-10
mAb19		132210	4.27e-05	3.22972e-10		415200	4.55981e-05	1.09822e-10		152912	4.27e-05	2.79246e-10		281078	4.27e-05	1.51915e-10
mAb20		194781	4.27e-05	2.19221e-10		586943	5.5252e-05	9.41352e-11		247084	4.27e-05	1.72815e-10		412518	4.27e-05	1.03511e-10
mAb21		246118	4.97531e-05	2.02151e-10		479905	4.87407e-05	1.01563e-10		200291	4.27e-05	2.13189e-10		326269	4.27e-05	1.30874e-10
mAb22		143979	0.00110558	7.67876e-09		466915	0.00130873	2.80294e-09		170641	0.00122717	7.19152e-09		301577	0.00126964	4.20999e-09
mAb23		90099.8	0.000157352	1.74642e-09		249581	0.000187758	7.52295e-10		105392	0.000211837	2.01e-09		182683	0.000163954	8.97478e-10
mAb24		184277	0.00399266	2.16666e-08		254633	0.0034193	1.34283e-08		179611	0.0042309	2.35559e-08		212465	0.00353916	1.66576e-08
mAb26		180726	0.000727331	4.0245e-09		558808	0.00107982	1.93235e-09		147276	0.000896106	6.08454e-09		259390	0.000966564	3.72629e-09
mAb27		173225	0.00142841	8.24599e-09		750189	0.00168035	2.23991e-09		274359	0.00140608	5.12498e-09		406065	0.00156043	3.84281e-09
mAb28		134341	4.27e-05	3.17847e-10		388292	4.27e-05	1.09969e-10		156837	4.27e-05	2.72258e-10		274734	4.27e-05	1.55423e-10
mAb29		92546.7	0.000357907	3.86732e-09		233016	0.000416013	1.78534e-09		121833	0.000381502	3.13135e-09		179129	0.000387966	2.16585e-09
mAb30		74060.3	9.16124e-05	1.237e-09		144470	0.000115976	8.02768e-10		86994.7	0.000152033	1.74761e-09		129810	9.63279e-05	7.42068e-10
mAb31		173976	0.000207959	1.19533e-09		439179	0.000239692	5.45772e-10		217188	0.00024916	1.14721e-09		320977	0.000212792	6.62952e-10
mAb32		111654	0.000667193	5.97555e-09		494280	0.000900963	1.82278e-09		191864	0.000784249	4.08753e-09		231751	0.000778547	3.35941e-09
mAb33		126847	0.00125475	9.89187e-09		361678	0.00132365	3.65974e-09		171650	0.00131323	7.6506e-09		277799	0.00129335	4.65571e-09
mAb34		50498.4	4.75129e-05	9.40879e-10		110269	4.51066e-05	4.09058e-10		55857.5	4.27e-05	7.64445e-10		82760.9	4.27e-05	5.15944e-10
			Reached kd limit for 1200 second dissociation				Reached kd limit for 1200 second dissociation				Reached kd limit for 1200 second dissociation				Reached kd limit for 1200 second dissociation

## Sheet: Biacore - Low Affinity
mAb ID	Biacore Image: mAb on C1 chip, human PD-1 in solution (1000 nM; 3 fold dilutions) (1200 sec dissociation image) [Monovalent]	ka (1/Ms)	kd (1/s)	KD (M)	Comment
mAb14		84602.8	0.00324355	3.83386e-08	1 mM concentration not included in the analysis
mAb02		92921.1	0.00337005	3.62679e-08	1 mM concentration not included in the analysis
mAb07		73412.1	0.00263113	3.58405e-08
mAb09		19966.3	0.000233365	1.16879e-08
mAb25		273926	0.088812	3.24219e-07
mAb35		354311	0.0242735	6.85089e-08
mAb11		69963.5	0.0194192	2.77562e-07

## Sheet: Biacore - Reproducibility
mAb ID	Biacore Image Replicate 1: mAb on C1 chip, human PD-1 in solution (100 nM; 3 fold dilutions) (1200 sec dissociation image) [Monovalent]	ka (1/Ms)	kd (1/s)	KD (M)	Biacore Image Replicate 2	ka (1/Ms)	kd (1/s)	KD (M)
mAb21		479905	4.87407e-05	1.01563e-10		514121	7.36652e-05	1.43284e-10
mAb22		466915	0.00130873	2.80294e-09		485065	0.00147316	3.03703e-09
mAb01		195282	0.000262977	1.34666e-09		220361	0.000260878	1.18387e-09
mAb03		635665	7.5372e-05	1.18572e-10		682463	8.7201e-05	1.27774e-10
mAb04		876965	0.000268867	3.06588e-10		932801	0.000276793	2.96733e-10
mAb05		76229.7	0.000150268	1.97126e-09		88302.3	0.000146812	1.6626e-09
mAb07		80920.7	0.00245602	3.03509e-08		117462	0.00296655	2.52554e-08
mAb28		388292	4.27e-05	1.09969e-10		429174	4.27e-05	9.95e-11
			Reached kd limit for 1200 second dissociation				Reached kd limit for 1200 second dissociation

## Sheet: MSD
mAb ID	MSD Image: mAb (100, 50 or 10 nM; 3 fold dilutions); biotinylated human PD-1 (100 pM)	KD (M)	95% Confidence Interval (M)	mAb Starting Concentration (M)
mAb01		3e-10	1.7E-10 to 4.3E-10	5e-08
mAb03		2.4e-11	4.9E-13 to 4.7E-11	1e-08
mAb04		5.6e-11	5.6E-11 to 5.6E-11	5e-08
mAb05		4.2e-10	0 to 9.2E-10	5e-08
mAb06		3.2e-11	5.8E-13 to 6.4E-11	1e-08
mAb07		N.B.	N/A	1e-07
mAb08		1e-09	0 to 2.2E-09	1e-07
mAb09		9.2e-11	1.5E-11 to 1.7E-10	1e-07
mAb10		4.8e-10	3.2E-10 to 6.4E-10	1e-07
mAb12		1.6e-09	3.9E-10 to 2.9E-09	1e-07
mAb13		5.9e-10	3.4E-10 to 8.3E-10	1e-07
mAb15		2e-09	0 to 5E-09	1e-07
mAb16		1.8e-10	5.8E-11 to 3.1E-10	5e-08
mAb17		4.7e-10	2.7E-10 to 6.7E-10	1e-07
mAb18		3.5e-12	0 to 1.3E-11	1e-08
mAb19		2e-11	1.8E-12 to 3.9E-11	1e-08
mAb20		1.7e-11	7E-12 to 2.8E-11	1e-08
mAb21		2.8e-11	6.3E-12 to 4.9E-11	1e-08
mAb22		6e-10	0 to 1.4E-09	1e-07
mAb23		1.3e-10	7.6E-11 to 1.9E-10	5e-08
mAb24		N.B.	N/A	1e-07
mAb26		3.6e-11	1.3E-11 to 5.9E-11	1e-07
mAb27		4.5e-10	3.4E-10 to 5.6E-10	1e-07
mAb28		6.4e-12	0 to 1.5E-11	1e-08
mAb29		8.4e-10	6.7E-11 to 1.6E-09	1e-07
mAb30		1.1e-10	8.5E-11 to 1.4E-10	5e-08
mAb31		1.4e-10	4.7E-11 to 2.2E-10	5e-08
mAb32		1.2e-10	8.2E-11 to 1.5E-10	1e-07
mAb33		9.2e-10	4E-10 to 1.4E-09	1e-07
mAb34		1.1e-10	5.1E-11 to 1.6E-10	1e-08
		N.B. = Non-Binder under the conditions of this assay
